# Supplementary material for: Respiratory syncytial virus hospitalization risk in the second year of life by specific congenital heart disease diagnoses
Source: PLoS One. 2017 Mar 2;12(3):e0172512. doi: 10.1371/journal.pone.0172512 (PMC5333829; doi:10.1371/journal.pone.0172512)
Supplement: S1 Table — (XLSX) [file pone.0172512.s001.xlsx]

## Sheet: S1 Table
Supplemental Table 1. Coincidence of CHD Diagnostic Categories among Live Births with CHD Diagnoses, 1997-2013 This Supplemental Table represents the coincidence of various CHD diagnoses in the cohorts. Diagnoses listed vertically represent the numerator category, and diagnoses listed horizontally represent the denominator category. For example, 49.9% of patients with a diagnosis of congenital mi…
Conditiona	Cardiomyopathy (%)	Congestive heart failure (%)	Transposition of great vessels (%)	Isolated secundum atrial septal defect, partial anomalous pulmonary venous return (%)	Subaortic stenosis, congenital atresia and stenosis of aorta, congenital aortic stenosis, congenital obstructive anomalies (%)	Congenital mitral stenosis, congenital mitral regurgitation (%)	Congenital anomalies of aortic arch with other congenital anomalies of aorta, coarctation, interrupted aortic arch, congenital anomaly of aorta unspecified (%)	Double outlet right ventricle, other bulbus cordis anomalies (%)	Other endocardial cushion defect, ostium primum defect, unspecified (%)	Malposition of heart and cardiac apex with other anomalies of great vessels (heterotaxia), congenital anomalies of great veins (%)	Tetralogy of Fallot, infundibular pulmonic stenosis (%)	Pulmonary valve atresia, tricuspid atresia, pulmonary artery coarctation and atresia, other anomalies of pulmonary artery and pulmonary circulation (%)	Isolated unspecified defect of septal closure, ventricular septal defect (%)	Isolated pulmonary valve stenosis, congenital anomalies of pulmonary artery, other congenital anomalies of pulmonary valve, congenital pulmonary valve anomaly unspecified (%)	Unspecified congenital anomaly of heart, other specified congenital anomaly of heart (%)	Common ventricle, cor biloculare (%)	Common truncus (%)	Ebstein's anomaly (%)	Congenital insufficiency of aortic valve (%)	Hypoplastic left heart syndrome (%)	Cor triatriatum (%)	Isolated coronary artery anomaly congenital (%)	Congenital heart block (%)	Isolated patent ductus arteriosus (%)	Total anomalous pulmonary venous connection (%)
Cardiomyopathy	100	0	0	0	0	0	0	0	0	0	0	0	0	0	0	0	0	0	0	0	0	0	0	0	0
Congestive heart failure	0	100	0	0	0	49.9	0	0	25.4	0	0	0	0	0	8.3	0	0	0	100	0	0	0	0	0	0
Transposition of great vessels	0	0	100	0	0	0	0	0	0	0	0	0	0	0	0	0	0	0	0	0	0	0	0	0	0
Isolated secundum atrial septal defect, partial anomalous pulmonary venous return	0	0	0	100	0	0	0	0	0	0	0	0	0	0	0	0	0	0	0	0	0	0	0	0	0
Subaortic stenosis, congenital atresia and stenosis of aorta, congenital aortic stenosis, congenital obstructive anomalies	0	0	0	0	100	0	0	0	0	0	0	0	0	0	0	0	0	0	0	0	0	0	0	0	0
Congenital mitral stenosis, congenital mitral regurgitation	0	14.3	0	0	0	100	0	0	0	0	0	0	0	0	0	0	0	0	0	0	0	0	0	0	0
Congenital anomalies of aortic arch with other congenital anomalies of aorta, coarctation, interrupted aortic arch, congenital anomaly of aorta unspecified	0	0	0	0	0	0	100	35	0	0	20	0	0	0	0	0	0	0	0	24.9	0	0	0	0	0
Double outlet right ventricle, other bulbus cordis anomalies	0	0	0	0	0	0	37.8	100	25.4	0	19.6	0	0	0	0	0	0	0	0	24.9	0	0	0	0	0
Other endocardial cushion defect, ostium primum defect, unspecified	0	14.3	0	0	0	0	0	35.3	100	0	19.6	0	0	0	0	0	0	0	0	0	0	0	0	0	0
Malposition of heart and cardiac apex with other anomalies of great vessels (heterotaxia), congenital anomalies of great veins	0	0	0	0	0	0	0	0	0	100	0	0	0	0	0	0	0	0	0	0	0	0	0	0	0
Tetralogy of Fallot, infundibular pulmonic stenosis	0	0	0	0	0	0	38.9	35.3	25.4	0	100	8.3	0	0	0	0	0	0	0	0	0	0	0	0	0
Pulmonary valve atresia, tricuspid atresia, pulmonary artery coarctation and atresia, other anomalies of pulmonary artery and pulmonary circulation	0	0	0	0	0	0	0	0	0	0	20.2	100	0	0	0	0	0	0	0	0	0	0	0	0	0
Isolated unspecified defect of septal closure, ventricular septal defect	0	0	0	0	0	0	0	0	0	0	0	0	100	0	0	0	0	0	0	0	0	0	0	0	0
Isolated pulmonary valve stenosis, congenital anomalies of pulmonary artery, other congenital anomalies of pulmonary valve, congenital pulmonary valve anomaly unspecified	0	0	0	0	0	0	0	0	0	0	0	0	0	100	0	0	0	0	0	0	0	0	0	0	0
Unspecified congenital anomaly of heart, other specified congenital anomaly of heart	0	14.6	0	0	0	0	0	0	0	0	0	0	0	0	100	0	100	0	0	0	0	0	0	0	0
Common ventricle, cor biloculare	0	0	0	0	0	0	0	0	0	0	0	0	0	0	0	100	0	0	0	0	0	0	0	0	0
Common truncus	0	0	0	0	0	0	0	0	0	0	0	0	0	0	7.3	0	100	0	0	0	0	0	0	0	0
Ebstein's anomaly	0	0	0	0	0	0	0	0	0	0	0	0	0	0	0	0	0	100	0	0	0	0	0	0	0
Congenital insufficiency of aortic valve	0	14.3	0	0	0	0	0	0	0	0	0	0	0	0	0	0	0	0	100	0	0	0	0	0	0
Hypoplastic left heart syndrome	0	0	0	0	0	0	37.8	35	0	0	0	0	0	0	0	0	0	0	0	100	0	0	0	0	0
Cor triatriatum	0	0	0	0	0	0	0	0	0	0	0	0	0	0	0	0	0	0	0	0	100	0	0	0	0
Isolated coronary artery anomaly congenital	0	0	0	0	0	0	0	0	0	0	0	0	0	0	0	0	0	0	0	0	0	100	0	0	0
Congenital heart block	0	0	0	0	0	0	0	0	0	0	0	0	0	0	0	0	0	0	0	0	0	0	100	0	0
Isolated patent ductus arteriosus	0	0	0	0	0	0	0	0	0	0	0	0	0	0	0	0	0	0	0	0	0	0	0	100	0
Total anomalous pulmonary venous connection	0	0	0	0	0	0	0	0	0	0	0	0	0	0	0	0	0	0	0	0	0	0	0	0	100
aNote, since the cases for diagnosis 747.32 (Pulmonary arteriovenous malformation) were less than 10, we did not report it here.
